# Supplementary material for: Diorganotin(IV) Derivatives of N-Methyl p-Fluorobenzo-Hydroxamic Acid: Preparation, Spectral Characterization, X-ray Diffraction Studies and Antitumor Activity
Source: Molecules. 2013 Jul 22;18(7):8696–711. doi: 10.3390/molecules18078696 (PMC6270222; doi:10.3390/molecules18078696)
Supplement: Supplementary file 1 [file molecules-18-08696-s001.zip]

Archive with 10 entries (10 files):
- Manuscript Supplementary Files/DbNMPF.cif
- Manuscript Supplementary Files/DmNMPF.cif
- Manuscript Supplementary Files/download (1).jpg
- Manuscript Supplementary Files/download.jpg
- Manuscript Supplementary Files/DpNMPF.cif
- Manuscript Supplementary Files/MTT results of organotin compounds.xlsx
- Manuscript Supplementary Files/page_12.jpg
- Manuscript Supplementary Files/page_13.jpg
- Manuscript Supplementary Files/page_5.jpg
- Manuscript Supplementary Files/page_9.jpg
