# Supplementary material for: Diorganotin(IV) Derivatives of N-Methyl p-Fluorobenzo-Hydroxamic Acid: Preparation, Spectral Characterization, X-ray Diffraction Studies and Antitumor Activity
Source: Molecules. 2013 Jul 22;18(7):8696–711. doi: 10.3390/molecules18078696 (PMC6270222; doi:10.3390/molecules18078696)
Supplement: Supplementary file 1 [file molecules-18-08696-s001.zip › Manuscript Supplementary Files/DbNMPF.cif]

 
data_lkm4417_0m 
 
_audit_creation_method            SHELXL-97 
_chemical_name_systematic 
; 
 Bis(<i>N</i>-methyl-4-fluorobenzohydroxamate)dibutyltin(IV)  
; 
_chemical_name_common             ? 
_chemical_melting_point           377 K 
_chemical_formula_moiety           ?
_chemical_formula_sum          
 'C24 H32 F2 N2 O4 Sn' 
_chemical_formula_weight          569.21 
 
loop_ 
 _atom_type_symbol 
 _atom_type_description 
 _atom_type_scat_dispersion_real 
 _atom_type_scat_dispersion_imag 
 _atom_type_scat_source 
 'C'  'C'   0.0033   0.0016 
 'International Tables Vol C Tables 4.2.6.8 and 6.1.1.4' 
 'H'  'H'   0.0000   0.0000 
 'International Tables Vol C Tables 4.2.6.8 and 6.1.1.4' 
 'N'  'N'   0.0061   0.0033 
 'International Tables Vol C Tables 4.2.6.8 and 6.1.1.4' 
 'O'  'O'   0.0106   0.0060 
 'International Tables Vol C Tables 4.2.6.8 and 6.1.1.4' 
 'Sn'  'Sn'  -0.6537   1.4246 
 'International Tables Vol C Tables 4.2.6.8 and 6.1.1.4' 
 'F'  'F'   0.0171   0.0103 
 'International Tables Vol C Tables 4.2.6.8 and 6.1.1.4' 
 
_symmetry_cell_setting            'Triclinic' 
_symmetry_space_group_name_H-M    'P-1'
 
loop_ 
 _symmetry_equiv_pos_as_xyz 
 'x, y, z' 
 '-x, -y, -z' 
 
_cell_length_a                    11.0271(7) 
_cell_length_b                    11.1155(7) 
_cell_length_c                    11.1404(7) 
_cell_angle_alpha                 75.948(3) 
_cell_angle_beta                  82.636(3) 
_cell_angle_gamma                 77.919(3) 
_cell_volume                      1290.99(14) 
_cell_formula_units_Z             2 
_cell_measurement_temperature     296(2) 
_cell_measurement_reflns_used     10517 
_cell_measurement_theta_min       1.89 
_cell_measurement_theta_max       26 
 
_exptl_crystal_description        Block 
_exptl_crystal_colour             colourless 
_exptl_crystal_size_max           0.40 
_exptl_crystal_size_mid           0.15 
_exptl_crystal_size_min           0.05 
_exptl_crystal_density_meas       ? 
_exptl_crystal_density_diffrn     1.464 
_exptl_crystal_density_method     'not measured' 
_exptl_crystal_F_000              580 
_exptl_absorpt_coefficient_mu     1.035 
_exptl_absorpt_correction_type    multi-scan 
_exptl_absorpt_correction_T_min   0.6824 
_exptl_absorpt_correction_T_max   0.9501 
_exptl_absorpt_process_details    '(SADABS; Sheldrick, 1996)'
 
_exptl_special_details 
; 
 ? 
; 
 
_diffrn_ambient_temperature       296(2) 
_diffrn_radiation_wavelength      0.71073 
_diffrn_radiation_type            MoK\a 
_diffrn_radiation_source          'fine-focus sealed tube' 
_diffrn_radiation_monochromator   graphite 
_diffrn_measurement_device_type   'Bruker APEX-II CCD area-detector'
_diffrn_measurement_method        '\w scans' 
_diffrn_detector_area_resol_mean  ? 
_diffrn_reflns_number             ? 
_diffrn_reflns_av_R_equivalents   0.1236 
_diffrn_reflns_av_sigmaI/netI     0.0964 
_diffrn_reflns_limit_h_min        -12 
_diffrn_reflns_limit_h_max        13 
_diffrn_reflns_limit_k_min        -13 
_diffrn_reflns_limit_k_max        13 
_diffrn_reflns_limit_l_min        -13 
_diffrn_reflns_limit_l_max        13 
_diffrn_reflns_theta_min          1.89 
_diffrn_reflns_theta_max          26.00 
_reflns_number_total              5056 
_reflns_number_gt                 4593 
_reflns_threshold_expression      >2sigma(I) 
 
_computing_data_collection        'Bruker APEX2 (Bruker, 2009)' 
_computing_cell_refinement        'Bruker SAINT (Bruker, 2009)' 
_computing_data_reduction         'Bruker SAINT (Bruker, 2009)'
_computing_structure_solution     'SHELXS-97 (Sheldrick, 2008)' 
_computing_structure_refinement   'SHELXL-97 (Sheldrick, 2008)' 
_computing_molecular_graphics     'XSEED (Barbour, 2001)'  
_computing_publication_material   '<i>pubCIF</i> (Westrip, 2010)' 
 
_refine_special_details 
; 
 Refinement of F^2^ against ALL reflections.  The weighted R-factor wR and 
 goodness of fit S are based on F^2^, conventional R-factors R are based 
 on F, with F set to zero for negative F^2^. The threshold expression of 
 F^2^ > 2sigma(F^2^) is used only for calculating R-factors(gt) etc. and is 
 not relevant to the choice of reflections for refinement.  R-factors based 
 on F^2^ are statistically about twice as large as those based on F, and R- 
 factors based on ALL data will be even larger. 
; 
 
_refine_ls_structure_factor_coef  Fsqd  
_refine_ls_matrix_type            full 
_refine_ls_weighting_scheme       calc  
_refine_ls_weighting_details 
 'calc w=1/[\s^2^(Fo^2^)+(0.0921P)^2^+0.0000P] where P=(Fo^2^+2Fc^2^)/3' 
_atom_sites_solution_primary      direct 
_atom_sites_solution_secondary    difmap 
_atom_sites_solution_hydrogens    geom 
_refine_ls_hydrogen_treatment     mixed 
_refine_ls_extinction_method      none 
_refine_ls_extinction_coef        ? 
_refine_ls_number_reflns          5056 
_refine_ls_number_parameters      302 
_refine_ls_number_restraints      0 
_refine_ls_R_factor_all           0.0593 
_refine_ls_R_factor_gt            0.0539 
_refine_ls_wR_factor_ref          0.1444 
_refine_ls_wR_factor_gt           0.1367 
_refine_ls_goodness_of_fit_ref    1.096 
_refine_ls_restrained_S_all       1.096 
_refine_ls_shift/su_max           0.000 
_refine_ls_shift/su_mean          0.000 
 
loop_ 
 _atom_site_label 
 _atom_site_type_symbol 
 _atom_site_fract_x 
 _atom_site_fract_y 
 _atom_site_fract_z 
 _atom_site_U_iso_or_equiv 
 _atom_site_adp_type 
 _atom_site_occupancy 
 _atom_site_symmetry_multiplicity 
 _atom_site_calc_flag 
 _atom_site_refinement_flags 
 _atom_site_disorder_assembly 
 _atom_site_disorder_group 
Sn1 Sn 0.25762(2) 0.37057(2) 0.24125(2) 0.01586(13) Uani 1 1 d . . . 
F1 F 0.4676(3) 0.0522(3) -0.3934(2) 0.0363(7) Uani 1 1 d . . . 
F2 F 0.3290(2) 0.7421(3) 0.8154(2) 0.0317(6) Uani 1 1 d . . . 
N1 N 0.1570(3) 0.3212(3) 0.0260(3) 0.0220(7) Uani 1 1 d . . . 
N2 N 0.1208(3) 0.5587(3) 0.3909(3) 0.0164(6) Uani 1 1 d . . . 
O1 O 0.1158(3) 0.3698(3) 0.1303(3) 0.0230(6) Uani 1 1 d . . . 
O2 O 0.3417(3) 0.2379(3) 0.1036(3) 0.0249(6) Uani 1 1 d . . . 
O4 O 0.3118(2) 0.4414(2) 0.4116(2) 0.0164(5) Uani 1 1 d . . . 
O3 O 0.1019(2) 0.4949(2) 0.3056(2) 0.0172(5) Uani 1 1 d . . . 
C17 C 0.3780(4) 0.4846(4) 0.1207(4) 0.0253(8) Uani 1 1 d . . . 
H17A H 0.4599 0.4323 0.1151 0.030 Uiso 1 1 calc R . . 
H17B H 0.3482 0.5070 0.0385 0.030 Uiso 1 1 calc R . . 
C18 C 0.3936(4) 0.6054(4) 0.1527(4) 0.0292(9) Uani 1 1 d . . . 
H18A H 0.4633 0.6359 0.1008 0.035 Uiso 1 1 calc R . . 
H18B H 0.4135 0.5865 0.2384 0.035 Uiso 1 1 calc R . . 
C19 C 0.2786(5) 0.7100(4) 0.1355(4) 0.0284(9) Uani 1 1 d . . . 
H19A H 0.2700 0.7435 0.0475 0.034 Uiso 1 1 calc R . . 
H19B H 0.2052 0.6747 0.1712 0.034 Uiso 1 1 calc R . . 
C20 C 0.2856(6) 0.8162(5) 0.1957(5) 0.0439(13) Uani 1 1 d . . . 
H20A H 0.2859 0.7851 0.2840 0.066 Uiso 1 1 calc R . . 
H20B H 0.2148 0.8825 0.1774 0.066 Uiso 1 1 calc R . . 
H20C H 0.3605 0.8483 0.1641 0.066 Uiso 1 1 calc R . . 
C21 C 0.2635(4) 0.2017(3) 0.3814(4) 0.0207(8) Uani 1 1 d . . . 
H21A H 0.3501 0.1621 0.3898 0.025 Uiso 1 1 calc R . . 
H21B H 0.2305 0.2246 0.4594 0.025 Uiso 1 1 calc R . . 
C22 C 0.1943(5) 0.1043(4) 0.3627(5) 0.0312(10) Uani 1 1 d . . . 
H22A H 0.2272 0.0793 0.2855 0.037 Uiso 1 1 calc R . . 
H22B H 0.1072 0.1421 0.3554 0.037 Uiso 1 1 calc R . . 
C23 C 0.2049(5) -0.0139(4) 0.4696(5) 0.0334(11) Uani 1 1 d . . . 
H23A H 0.1687 -0.0771 0.4473 0.040 Uiso 1 1 calc R . . 
H23B H 0.2922 -0.0485 0.4803 0.040 Uiso 1 1 calc R . . 
C24 C 0.1400(4) 0.0127(4) 0.5929(5) 0.0365(11) Uani 1 1 d . . . 
H24A H 0.1775 0.0727 0.6173 0.055 Uiso 1 1 calc R . . 
H24B H 0.1484 -0.0643 0.6556 0.055 Uiso 1 1 calc R . . 
H24C H 0.0533 0.0464 0.5832 0.055 Uiso 1 1 calc R . . 
C1 C 0.2705(4) 0.2560(4) 0.0183(4) 0.0210(9) Uani 1 1 d . . . 
C2 C 0.3172(4) 0.2032(4) -0.0942(4) 0.0199(8) Uani 1 1 d . . . 
C3 C 0.3199(4) 0.2803(4) -0.2115(4) 0.0208(8) Uani 1 1 d . . . 
H3 H 0.2877 0.3661 -0.2222 0.025 Uiso 1 1 calc R . . 
C4 C 0.3711(4) 0.2301(4) -0.3152(4) 0.0222(8) Uani 1 1 d . . . 
H4 H 0.3732 0.2811 -0.3949 0.027 Uiso 1 1 calc R . . 
C5 C 0.4184(4) 0.1012(4) -0.2940(4) 0.0253(9) Uani 1 1 d . . . 
C6 C 0.4187(4) 0.0227(4) -0.1783(4) 0.0253(9) Uani 1 1 d . . . 
H6 H 0.4519 -0.0630 -0.1675 0.030 Uiso 1 1 calc R . . 
C7 C 0.3677(4) 0.0751(4) -0.0772(4) 0.0212(8) Uani 1 1 d . . . 
H7 H 0.3675 0.0240 0.0024 0.025 Uiso 1 1 calc R . . 
C8 C 0.0568(4) 0.3360(4) -0.0524(4) 0.0298(10) Uani 1 1 d . . . 
H8A H 0.0861 0.2921 -0.1179 0.045 Uiso 1 1 calc R . . 
H8B H 0.0295 0.4240 -0.0875 0.045 Uiso 1 1 calc R . . 
H8C H -0.0114 0.3017 -0.0035 0.045 Uiso 1 1 calc R . . 
C9 C 0.2274(4) 0.5268(3) 0.4430(4) 0.0159(7) Uani 1 1 d . . . 
C10 C 0.2487(3) 0.5885(3) 0.5423(3) 0.0147(7) Uani 1 1 d . . . 
C11 C 0.1608(4) 0.6049(4) 0.6422(4) 0.0195(8) Uani 1 1 d . . . 
H11 H 0.0839 0.5816 0.6463 0.023 Uiso 1 1 calc R . . 
C12 C 0.1883(4) 0.6559(4) 0.7351(4) 0.0211(8) Uani 1 1 d . . . 
H12 H 0.1310 0.6663 0.8024 0.025 Uiso 1 1 calc R . . 
C13 C 0.3027(4) 0.6909(4) 0.7255(4) 0.0223(8) Uani 1 1 d . . . 
C14 C 0.3914(4) 0.6746(4) 0.6288(4) 0.0209(8) Uani 1 1 d . . . 
H14 H 0.4678 0.6989 0.6250 0.025 Uiso 1 1 calc R . . 
C15 C 0.3645(3) 0.6216(3) 0.5379(4) 0.0179(7) Uani 1 1 d . . . 
H15 H 0.4241 0.6078 0.4733 0.021 Uiso 1 1 calc R . . 
C16 C 0.0240(4) 0.6687(4) 0.3950(4) 0.0197(8) Uani 1 1 d . . . 
H16A H 0.0432 0.7138 0.4514 0.030 Uiso 1 1 calc R . . 
H16B H -0.0544 0.6424 0.4228 0.030 Uiso 1 1 calc R . . 
H16C H 0.0191 0.7228 0.3135 0.030 Uiso 1 1 calc R . . 
 
loop_ 
 _atom_site_aniso_label 
 _atom_site_aniso_U_11 
 _atom_site_aniso_U_22 
 _atom_site_aniso_U_33 
 _atom_site_aniso_U_23 
 _atom_site_aniso_U_13 
 _atom_site_aniso_U_12 
Sn1 0.00721(18) 0.02300(18) 0.0166(2) -0.00440(12) -0.00421(12) 0.00073(11) 
F1 0.0247(14) 0.0574(17) 0.0258(14) -0.0211(13) -0.0034(11) 0.0089(12) 
F2 0.0237(13) 0.0468(15) 0.0322(15) -0.0207(12) -0.0074(11) -0.0061(11) 
N1 0.0152(17) 0.0325(17) 0.0193(17) -0.0092(14) -0.0092(14) 0.0019(14) 
N2 0.0093(15) 0.0219(15) 0.0180(16) -0.0066(13) -0.0010(13) -0.0008(12) 
O1 0.0141(13) 0.0350(15) 0.0212(15) -0.0135(12) -0.0046(11) 0.0029(11) 
O2 0.0145(14) 0.0355(15) 0.0255(16) -0.0113(13) -0.0125(13) 0.0053(12) 
O4 0.0074(12) 0.0223(12) 0.0195(14) -0.0038(11) -0.0028(11) -0.0024(10) 
O3 0.0077(12) 0.0257(13) 0.0193(14) -0.0072(11) -0.0040(11) -0.0012(10) 
C17 0.018(2) 0.036(2) 0.019(2) 0.0028(16) 0.0007(16) -0.0095(17) 
C18 0.020(2) 0.043(2) 0.023(2) -0.0001(19) 0.0029(18) -0.0147(19) 
C19 0.030(2) 0.033(2) 0.023(2) -0.0006(17) 0.0021(19) -0.0174(19) 
C20 0.061(4) 0.033(2) 0.041(3) -0.003(2) -0.012(3) -0.020(3) 
C21 0.0147(18) 0.0211(17) 0.026(2) -0.0046(15) -0.0052(16) -0.0009(15) 
C22 0.028(2) 0.026(2) 0.040(3) -0.0031(19) -0.011(2) -0.0064(18) 
C23 0.024(2) 0.0195(19) 0.054(3) 0.0003(19) -0.008(2) -0.0057(17) 
C24 0.021(2) 0.026(2) 0.057(3) 0.002(2) -0.003(2) -0.0056(18) 
C1 0.015(2) 0.0221(18) 0.022(2) -0.0005(16) -0.0063(17) 0.0021(16) 
C2 0.0104(17) 0.0273(19) 0.023(2) -0.0073(16) -0.0061(16) -0.0006(15) 
C3 0.0164(19) 0.0235(18) 0.021(2) -0.0007(15) -0.0067(16) -0.0014(15) 
C4 0.0132(18) 0.034(2) 0.017(2) -0.0021(16) 0.0000(16) -0.0030(16) 
C5 0.0132(19) 0.040(2) 0.025(2) -0.0142(18) -0.0061(16) 0.0014(17) 
C6 0.020(2) 0.0270(19) 0.028(2) -0.0093(17) -0.0066(17) 0.0043(16) 
C7 0.0148(18) 0.0265(19) 0.021(2) -0.0040(16) -0.0056(16) 0.0000(15) 
C8 0.013(2) 0.046(2) 0.032(2) -0.017(2) -0.0112(18) 0.0072(18) 
C9 0.0085(17) 0.0195(17) 0.019(2) 0.0009(14) -0.0006(15) -0.0078(14) 
C10 0.0090(17) 0.0170(16) 0.0158(18) 0.0006(13) -0.0025(14) -0.0017(13) 
C11 0.0106(17) 0.0236(18) 0.023(2) -0.0034(15) -0.0004(16) -0.0024(14) 
C12 0.0158(19) 0.0282(19) 0.0167(19) -0.0059(15) 0.0027(16) 0.0003(15) 
C13 0.018(2) 0.0251(18) 0.025(2) -0.0075(16) -0.0085(17) -0.0004(15) 
C14 0.0095(17) 0.0283(19) 0.027(2) -0.0071(16) -0.0034(16) -0.0056(15) 
C15 0.0099(17) 0.0248(18) 0.0167(19) -0.0023(14) -0.0013(15) -0.0009(14) 
C16 0.0101(18) 0.0224(18) 0.024(2) -0.0043(15) -0.0018(16) 0.0012(15) 
 
_geom_special_details 
; 
 All esds (except the esd in the dihedral angle between two l.s. planes) 
 are estimated using the full covariance matrix.  The cell esds are taken 
 into account individually in the estimation of esds in distances, angles 
 and torsion angles; correlations between esds in cell parameters are only 
 used when they are defined by crystal symmetry.  An approximate (isotropic) 
 treatment of cell esds is used for estimating esds involving l.s. planes. 
; 
 
loop_ 
 _geom_bond_atom_site_label_1 
 _geom_bond_atom_site_label_2 
 _geom_bond_distance 
 _geom_bond_site_symmetry_2 
 _geom_bond_publ_flag 
Sn1 O1 2.117(3) . ? 
Sn1 C21 2.125(4) . ? 
Sn1 O3 2.132(3) . ? 
Sn1 C17 2.143(4) . ? 
Sn1 O2 2.356(3) . ? 
Sn1 O4 2.407(3) . ? 
F1 C5 1.354(5) . ? 
F2 C13 1.354(4) . ? 
N1 C1 1.312(5) . ? 
N1 O1 1.385(4) . ? 
N1 C8 1.453(5) . ? 
N2 C9 1.321(5) . ? 
N2 O3 1.375(4) . ? 
N2 C16 1.451(5) . ? 
O2 C1 1.262(5) . ? 
O4 C9 1.263(5) . ? 
C17 C18 1.518(6) . ? 
C17 H17A 0.9700 . ? 
C17 H17B 0.9700 . ? 
C18 C19 1.528(7) . ? 
C18 H18A 0.9700 . ? 
C18 H18B 0.9700 . ? 
C19 C20 1.511(6) . ? 
C19 H19A 0.9700 . ? 
C19 H19B 0.9700 . ? 
C20 H20A 0.9600 . ? 
C20 H20B 0.9600 . ? 
C20 H20C 0.9600 . ? 
C21 C22 1.515(5) . ? 
C21 H21A 0.9700 . ? 
C21 H21B 0.9700 . ? 
C22 C23 1.539(6) . ? 
C22 H22A 0.9700 . ? 
C22 H22B 0.9700 . ? 
C23 C24 1.531(8) . ? 
C23 H23A 0.9700 . ? 
C23 H23B 0.9700 . ? 
C24 H24A 0.9600 . ? 
C24 H24B 0.9600 . ? 
C24 H24C 0.9600 . ? 
C1 C2 1.499(6) . ? 
C2 C3 1.378(6) . ? 
C2 C7 1.392(6) . ? 
C3 C4 1.407(6) . ? 
C3 H3 0.9300 . ? 
C4 C5 1.391(6) . ? 
C4 H4 0.9300 . ? 
C5 C6 1.370(6) . ? 
C6 C7 1.394(5) . ? 
C6 H6 0.9300 . ? 
C7 H7 0.9300 . ? 
C8 H8A 0.9600 . ? 
C8 H8B 0.9600 . ? 
C8 H8C 0.9600 . ? 
C9 C10 1.501(5) . ? 
C10 C15 1.393(5) . ? 
C10 C11 1.400(6) . ? 
C11 C12 1.387(5) . ? 
C11 H11 0.9300 . ? 
C12 C13 1.379(6) . ? 
C12 H12 0.9300 . ? 
C13 C14 1.378(6) . ? 
C14 C15 1.379(5) . ? 
C14 H14 0.9300 . ? 
C15 H15 0.9300 . ? 
C16 H16A 0.9600 . ? 
C16 H16B 0.9600 . ? 
C16 H16C 0.9600 . ? 
 
loop_ 
 _geom_angle_atom_site_label_1 
 _geom_angle_atom_site_label_2 
 _geom_angle_atom_site_label_3 
 _geom_angle 
 _geom_angle_site_symmetry_1 
 _geom_angle_site_symmetry_3 
 _geom_angle_publ_flag 
O1 Sn1 C21 105.01(13) . . ? 
O1 Sn1 O3 76.51(10) . . ? 
C21 Sn1 O3 103.19(13) . . ? 
O1 Sn1 C17 104.85(14) . . ? 
C21 Sn1 C17 141.14(16) . . ? 
O3 Sn1 C17 107.52(14) . . ? 
O1 Sn1 O2 71.96(10) . . ? 
C21 Sn1 O2 85.83(13) . . ? 
O3 Sn1 O2 148.46(10) . . ? 
C17 Sn1 O2 80.36(14) . . ? 
O1 Sn1 O4 146.74(9) . . ? 
C21 Sn1 O4 80.23(12) . . ? 
O3 Sn1 O4 70.36(9) . . ? 
C17 Sn1 O4 88.16(13) . . ? 
O2 Sn1 O4 141.15(9) . . ? 
C1 N1 O1 118.8(3) . . ? 
C1 N1 C8 128.8(3) . . ? 
O1 N1 C8 111.7(3) . . ? 
C9 N2 O3 119.0(3) . . ? 
C9 N2 C16 128.2(3) . . ? 
O3 N2 C16 111.9(3) . . ? 
N1 O1 Sn1 114.8(2) . . ? 
C1 O2 Sn1 110.1(2) . . ? 
C9 O4 Sn1 111.7(2) . . ? 
N2 O3 Sn1 117.7(2) . . ? 
C18 C17 Sn1 118.9(3) . . ? 
C18 C17 H17A 107.6 . . ? 
Sn1 C17 H17A 107.6 . . ? 
C18 C17 H17B 107.6 . . ? 
Sn1 C17 H17B 107.6 . . ? 
H17A C17 H17B 107.0 . . ? 
C17 C18 C19 113.9(4) . . ? 
C17 C18 H18A 108.8 . . ? 
C19 C18 H18A 108.8 . . ? 
C17 C18 H18B 108.8 . . ? 
C19 C18 H18B 108.8 . . ? 
H18A C18 H18B 107.7 . . ? 
C20 C19 C18 112.3(4) . . ? 
C20 C19 H19A 109.1 . . ? 
C18 C19 H19A 109.1 . . ? 
C20 C19 H19B 109.1 . . ? 
C18 C19 H19B 109.1 . . ? 
H19A C19 H19B 107.9 . . ? 
C19 C20 H20A 109.5 . . ? 
C19 C20 H20B 109.5 . . ? 
H20A C20 H20B 109.5 . . ? 
C19 C20 H20C 109.5 . . ? 
H20A C20 H20C 109.5 . . ? 
H20B C20 H20C 109.5 . . ? 
C22 C21 Sn1 117.2(3) . . ? 
C22 C21 H21A 108.0 . . ? 
Sn1 C21 H21A 108.0 . . ? 
C22 C21 H21B 108.0 . . ? 
Sn1 C21 H21B 108.0 . . ? 
H21A C21 H21B 107.2 . . ? 
C21 C22 C23 112.8(4) . . ? 
C21 C22 H22A 109.0 . . ? 
C23 C22 H22A 109.0 . . ? 
C21 C22 H22B 109.0 . . ? 
C23 C22 H22B 109.0 . . ? 
H22A C22 H22B 107.8 . . ? 
C24 C23 C22 113.2(4) . . ? 
C24 C23 H23A 108.9 . . ? 
C22 C23 H23A 108.9 . . ? 
C24 C23 H23B 108.9 . . ? 
C22 C23 H23B 108.9 . . ? 
H23A C23 H23B 107.8 . . ? 
C23 C24 H24A 109.5 . . ? 
C23 C24 H24B 109.5 . . ? 
H24A C24 H24B 109.5 . . ? 
C23 C24 H24C 109.5 . . ? 
H24A C24 H24C 109.5 . . ? 
H24B C24 H24C 109.5 . . ? 
O2 C1 N1 121.1(4) . . ? 
O2 C1 C2 119.3(4) . . ? 
N1 C1 C2 119.6(4) . . ? 
C3 C2 C7 120.1(4) . . ? 
C3 C2 C1 121.3(4) . . ? 
C7 C2 C1 118.4(4) . . ? 
C2 C3 C4 120.5(4) . . ? 
C2 C3 H3 119.7 . . ? 
C4 C3 H3 119.7 . . ? 
C5 C4 C3 117.4(4) . . ? 
C5 C4 H4 121.3 . . ? 
C3 C4 H4 121.3 . . ? 
F1 C5 C6 118.9(4) . . ? 
F1 C5 C4 117.7(4) . . ? 
C6 C5 C4 123.4(4) . . ? 
C5 C6 C7 118.0(4) . . ? 
C5 C6 H6 121.0 . . ? 
C7 C6 H6 121.0 . . ? 
C2 C7 C6 120.6(4) . . ? 
C2 C7 H7 119.7 . . ? 
C6 C7 H7 119.7 . . ? 
N1 C8 H8A 109.5 . . ? 
N1 C8 H8B 109.5 . . ? 
H8A C8 H8B 109.5 . . ? 
N1 C8 H8C 109.5 . . ? 
H8A C8 H8C 109.5 . . ? 
H8B C8 H8C 109.5 . . ? 
O4 C9 N2 120.1(3) . . ? 
O4 C9 C10 119.2(3) . . ? 
N2 C9 C10 120.7(3) . . ? 
C15 C10 C11 119.6(3) . . ? 
C15 C10 C9 117.7(3) . . ? 
C11 C10 C9 122.5(3) . . ? 
C12 C11 C10 120.1(4) . . ? 
C12 C11 H11 120.0 . . ? 
C10 C11 H11 120.0 . . ? 
C13 C12 C11 118.5(4) . . ? 
C13 C12 H12 120.8 . . ? 
C11 C12 H12 120.8 . . ? 
F2 C13 C14 118.8(4) . . ? 
F2 C13 C12 118.5(4) . . ? 
C14 C13 C12 122.7(4) . . ? 
C13 C14 C15 118.6(4) . . ? 
C13 C14 H14 120.7 . . ? 
C15 C14 H14 120.7 . . ? 
C14 C15 C10 120.5(4) . . ? 
C14 C15 H15 119.8 . . ? 
C10 C15 H15 119.8 . . ? 
N2 C16 H16A 109.5 . . ? 
N2 C16 H16B 109.5 . . ? 
H16A C16 H16B 109.5 . . ? 
N2 C16 H16C 109.5 . . ? 
H16A C16 H16C 109.5 . . ? 
H16B C16 H16C 109.5 . . ? 
 
loop_ 
 _geom_torsion_atom_site_label_1 
 _geom_torsion_atom_site_label_2 
 _geom_torsion_atom_site_label_3 
 _geom_torsion_atom_site_label_4 
 _geom_torsion 
 _geom_torsion_site_symmetry_1 
 _geom_torsion_site_symmetry_2 
 _geom_torsion_site_symmetry_3 
 _geom_torsion_site_symmetry_4 
 _geom_torsion_publ_flag 
C1 N1 O1 Sn1 14.9(5) . . . . ? 
C8 N1 O1 Sn1 -173.9(3) . . . . ? 
C21 Sn1 O1 N1 -95.1(3) . . . . ? 
O3 Sn1 O1 N1 164.6(3) . . . . ? 
C17 Sn1 O1 N1 59.7(3) . . . . ? 
O2 Sn1 O1 N1 -14.7(2) . . . . ? 
O4 Sn1 O1 N1 169.8(2) . . . . ? 
O1 Sn1 O2 C1 14.5(3) . . . . ? 
C21 Sn1 O2 C1 121.8(3) . . . . ? 
O3 Sn1 O2 C1 13.2(4) . . . . ? 
C17 Sn1 O2 C1 -94.7(3) . . . . ? 
O4 Sn1 O2 C1 -169.4(3) . . . . ? 
O1 Sn1 O4 C9 -13.3(3) . . . . ? 
C21 Sn1 O4 C9 -115.8(3) . . . . ? 
O3 Sn1 O4 C9 -7.9(2) . . . . ? 
C17 Sn1 O4 C9 101.5(3) . . . . ? 
O2 Sn1 O4 C9 173.6(2) . . . . ? 
C9 N2 O3 Sn1 -10.1(4) . . . . ? 
C16 N2 O3 Sn1 160.2(2) . . . . ? 
O1 Sn1 O3 N2 -174.1(3) . . . . ? 
C21 Sn1 O3 N2 83.4(3) . . . . ? 
C17 Sn1 O3 N2 -72.5(3) . . . . ? 
O2 Sn1 O3 N2 -172.8(2) . . . . ? 
O4 Sn1 O3 N2 9.0(2) . . . . ? 
O1 Sn1 C17 C18 117.7(3) . . . . ? 
C21 Sn1 C17 C18 -103.2(4) . . . . ? 
O3 Sn1 C17 C18 37.5(4) . . . . ? 
O2 Sn1 C17 C18 -174.0(4) . . . . ? 
O4 Sn1 C17 C18 -31.3(3) . . . . ? 
Sn1 C17 C18 C19 -70.9(4) . . . . ? 
C17 C18 C19 C20 166.6(4) . . . . ? 
O1 Sn1 C21 C22 13.0(3) . . . . ? 
O3 Sn1 C21 C22 92.3(3) . . . . ? 
C17 Sn1 C21 C22 -126.1(3) . . . . ? 
O2 Sn1 C21 C22 -57.1(3) . . . . ? 
O4 Sn1 C21 C22 159.3(3) . . . . ? 
Sn1 C21 C22 C23 -180.0(3) . . . . ? 
C21 C22 C23 C24 66.3(5) . . . . ? 
Sn1 O2 C1 N1 -12.4(5) . . . . ? 
Sn1 O2 C1 C2 166.9(3) . . . . ? 
O1 N1 C1 O2 -0.4(6) . . . . ? 
C8 N1 C1 O2 -169.9(4) . . . . ? 
O1 N1 C1 C2 -179.6(4) . . . . ? 
C8 N1 C1 C2 10.8(7) . . . . ? 
O2 C1 C2 C3 -121.4(5) . . . . ? 
N1 C1 C2 C3 57.9(6) . . . . ? 
O2 C1 C2 C7 53.4(6) . . . . ? 
N1 C1 C2 C7 -127.4(4) . . . . ? 
C7 C2 C3 C4 1.5(6) . . . . ? 
C1 C2 C3 C4 176.1(4) . . . . ? 
C2 C3 C4 C5 -0.2(6) . . . . ? 
C3 C4 C5 F1 179.9(4) . . . . ? 
C3 C4 C5 C6 -0.8(6) . . . . ? 
F1 C5 C6 C7 179.9(4) . . . . ? 
C4 C5 C6 C7 0.6(6) . . . . ? 
C3 C2 C7 C6 -1.6(6) . . . . ? 
C1 C2 C7 C6 -176.5(4) . . . . ? 
C5 C6 C7 C2 0.6(6) . . . . ? 
Sn1 O4 C9 N2 5.7(4) . . . . ? 
Sn1 O4 C9 C10 -176.0(3) . . . . ? 
O3 N2 C9 O4 2.1(6) . . . . ? 
C16 N2 C9 O4 -166.4(4) . . . . ? 
O3 N2 C9 C10 -176.2(3) . . . . ? 
C16 N2 C9 C10 15.2(6) . . . . ? 
O4 C9 C10 C15 43.4(5) . . . . ? 
N2 C9 C10 C15 -138.3(4) . . . . ? 
O4 C9 C10 C11 -131.8(4) . . . . ? 
N2 C9 C10 C11 46.5(6) . . . . ? 
C15 C10 C11 C12 1.1(6) . . . . ? 
C9 C10 C11 C12 176.2(4) . . . . ? 
C10 C11 C12 C13 0.8(6) . . . . ? 
C11 C12 C13 F2 179.2(4) . . . . ? 
C11 C12 C13 C14 -1.5(6) . . . . ? 
F2 C13 C14 C15 179.5(4) . . . . ? 
C12 C13 C14 C15 0.2(6) . . . . ? 
C13 C14 C15 C10 1.8(6) . . . . ? 
C11 C10 C15 C14 -2.4(6) . . . . ? 
C9 C10 C15 C14 -177.8(4) . . . . ? 
 
_diffrn_measured_fraction_theta_max    0.998 
_diffrn_reflns_theta_full              26.00 
_diffrn_measured_fraction_theta_full   0.998 
_refine_diff_density_max    1.538 
_refine_diff_density_min   -3.311 
_refine_diff_density_rms    0.184 
