# Supplementary material for: Diorganotin(IV) Derivatives of N-Methyl p-Fluorobenzo-Hydroxamic Acid: Preparation, Spectral Characterization, X-ray Diffraction Studies and Antitumor Activity
Source: Molecules. 2013 Jul 22;18(7):8696–711. doi: 10.3390/molecules18078696 (PMC6270222; doi:10.3390/molecules18078696)
Supplement: Supplementary file 1 [file molecules-18-08696-s001.zip › Manuscript Supplementary Files/DmNMPF.cif]

 
data_sad 
  
_audit_creation_method            SHELXL-97 
_chemical_name_systematic     
;
Bis(<i>N</i>-methyl-4-fluorobenzohydroxamate)dimethyltin(IV)
;
_chemical_name_common             ?   
_chemical_melting_point           389 K 
_chemical_formula_moiety          ? 
_chemical_formula_sum            
'C18 H20 F2 N2 O4 Sn' 
_chemical_formula_weight          485.05 
  
loop_ 
 _atom_type_symbol 
 _atom_type_description 
 _atom_type_scat_dispersion_real 
 _atom_type_scat_dispersion_imag 
 _atom_type_scat_source 
 'C'  'C'   0.0033   0.0016 
 'International Tables Vol C Tables 4.2.6.8 and 6.1.1.4' 
 'H'  'H'   0.0000   0.0000 
 'International Tables Vol C Tables 4.2.6.8 and 6.1.1.4' 
 'F'  'F'   0.0171   0.0103 
 'International Tables Vol C Tables 4.2.6.8 and 6.1.1.4' 
 'N'  'N'   0.0061   0.0033 
 'International Tables Vol C Tables 4.2.6.8 and 6.1.1.4' 
 'O'  'O'   0.0106   0.0060 
 'International Tables Vol C Tables 4.2.6.8 and 6.1.1.4' 
 'Sn'  'Sn'  -0.6537   1.4246 
 'International Tables Vol C Tables 4.2.6.8 and 6.1.1.4' 
  
_symmetry_cell_setting            Monoclinic 
_symmetry_space_group_name_H-M    'C 2/c' 
_symmetry_space_group_name_Hall   '-C 2yc'
  
loop_ 
 _symmetry_equiv_pos_as_xyz 
 'x, y, z' 
 '-x, y, -z+1/2' 
 'x+1/2, y+1/2, z' 
 '-x+1/2, y+1/2, -z+1/2' 
 '-x, -y, -z' 
 'x, -y, z-1/2' 
 '-x+1/2, -y+1/2, -z' 
 'x+1/2, -y+1/2, z-1/2' 
  
_cell_length_a                    21.7581(2) 
_cell_length_b                    11.26940(12) 
_cell_length_c                    7.89624(9) 
_cell_angle_alpha                 90.00 
_cell_angle_beta                  94.3564(4) 
_cell_angle_gamma                 90.00 
_cell_volume                      1930.58(3) 
_cell_formula_units_Z             4 
_cell_measurement_temperature     100(2) 
_cell_measurement_reflns_used     9225 
_cell_measurement_theta_min       3.08 
_cell_measurement_theta_max       29.58 
  
_exptl_crystal_description        Block 
_exptl_crystal_colour             colorless 
_exptl_crystal_size_max           0.35 
_exptl_crystal_size_mid           0.29 
_exptl_crystal_size_min           0.24 
_exptl_crystal_density_meas       ? 
_exptl_crystal_density_diffrn     1.669 
_exptl_crystal_density_method     'not measured' 
_exptl_crystal_F_000              968 
_exptl_absorpt_coefficient_mu     1.368 
_exptl_absorpt_correction_type    MULTI-SCAN
_exptl_absorpt_correction_T_min   0.6460 
_exptl_absorpt_correction_T_max   0.7349 
_exptl_absorpt_process_details    SADABS
  
_exptl_special_details 
; 
 ? 
; 
  
_diffrn_ambient_temperature       100(2) 
_diffrn_radiation_wavelength      0.71073 
_diffrn_radiation_type            MoK\a 
_diffrn_radiation_source          'fine-focus sealed tube' 
_diffrn_radiation_monochromator   graphite 
_diffrn_measurement_device_type   'Bruker APEX-II CCD' 
_diffrn_measurement_method        '\f and \w scans' 
_diffrn_detector_area_resol_mean  ? 
_diffrn_reflns_number             10209 
_diffrn_reflns_av_R_equivalents   0.0122 
_diffrn_reflns_av_sigmaI/netI     0.0104 
_diffrn_reflns_limit_h_min        -29 
_diffrn_reflns_limit_h_max        29 
_diffrn_reflns_limit_k_min        -15 
_diffrn_reflns_limit_k_max        15 
_diffrn_reflns_limit_l_min        -10 
_diffrn_reflns_limit_l_max        10 
_diffrn_reflns_theta_min          1.88 
_diffrn_reflns_theta_max          29.58 
_reflns_number_total              2681 
_reflns_number_gt                 2631 
_reflns_threshold_expression      >2sigma(I) 
  
_computing_data_collection        'Bruker APEX2' 
_computing_cell_refinement        'Bruker SAINT' 
_computing_data_reduction         'Bruker SAINT' 
_computing_structure_solution     'SHELXS-97 (Sheldrick, 2008)' 
_computing_structure_refinement   'SHELXL-97 (Sheldrick, 2008)' 
_computing_molecular_graphics     'Bruker SHELXTL' 
_computing_publication_material   'Bruker SHELXTL' 
  
_refine_special_details 
; 
 Refinement of F^2^ against ALL reflections.  The weighted R-factor wR and 
 goodness of fit S are based on F^2^, conventional R-factors R are based 
 on F, with F set to zero for negative F^2^. The threshold expression of 
 F^2^ > 2sigma(F^2^) is used only for calculating R-factors(gt) etc. and is 
 not relevant to the choice of reflections for refinement.  R-factors based 
 on F^2^ are statistically about twice as large as those based on F, and R- 
 factors based on ALL data will be even larger. 
; 
  
_refine_ls_structure_factor_coef  Fsqd 
_refine_ls_matrix_type            full 
_refine_ls_weighting_scheme       calc 
_refine_ls_weighting_details 
 'calc w=1/[\s^2^(Fo^2^)+(0.0231P)^2^+1.1831P] where P=(Fo^2^+2Fc^2^)/3' 
_atom_sites_solution_primary      direct 
_atom_sites_solution_secondary    difmap 
_atom_sites_solution_hydrogens    geom 
_refine_ls_hydrogen_treatment     CONSTR 
_refine_ls_extinction_method      none 
_refine_ls_extinction_coef        ? 
_refine_ls_number_reflns          2681 
_refine_ls_number_parameters      125 
_refine_ls_number_restraints      0 
_refine_ls_R_factor_all           0.0153 
_refine_ls_R_factor_gt            0.0150 
_refine_ls_wR_factor_ref          0.0406 
_refine_ls_wR_factor_gt           0.0404 
_refine_ls_goodness_of_fit_ref    1.109 
_refine_ls_restrained_S_all       1.109 
_refine_ls_shift/su_max           0.001 
_refine_ls_shift/su_mean          0.000 
  
loop_ 
 _atom_site_label 
 _atom_site_type_symbol 
 _atom_site_fract_x 
 _atom_site_fract_y 
 _atom_site_fract_z 
 _atom_site_U_iso_or_equiv 
 _atom_site_adp_type 
 _atom_site_occupancy 
 _atom_site_symmetry_multiplicity 
 _atom_site_calc_flag 
 _atom_site_refinement_flags 
 _atom_site_disorder_assembly 
 _atom_site_disorder_group 
Sn1 Sn 0.0000 0.223540(8) 0.2500 0.01794(4) Uani 1 2 d S . . 
F1 F 0.29751(4) 0.08169(8) 0.98044(11) 0.03789(19) Uani 1 1 d . . . 
O1 O 0.09336(4) 0.15569(7) 0.39417(11) 0.02343(16) Uani 1 1 d . . . 
O2 O 0.04726(4) 0.36930(7) 0.36039(11) 0.02328(16) Uani 1 1 d . . . 
N1 N 0.08592(4) 0.33928(8) 0.50062(12) 0.02030(17) Uani 1 1 d . . . 
C1 C 0.15155(5) 0.09301(10) 0.73247(14) 0.0221(2) Uani 1 1 d . . . 
H1 H 0.1150 0.0473 0.7135 0.027 Uiso 1 1 calc R . . 
C2 C 0.19828(6) 0.05423(11) 0.84799(15) 0.0257(2) Uani 1 1 d . . . 
H2 H 0.1938 -0.0164 0.9115 0.031 Uiso 1 1 calc R . . 
C3 C 0.25142(6) 0.12069(12) 0.86855(15) 0.0269(2) Uani 1 1 d . . . 
C4 C 0.25993(6) 0.22524(11) 0.78230(17) 0.0276(3) Uani 1 1 d . . . 
H4 H 0.2973 0.2686 0.7990 0.033 Uiso 1 1 calc R . . 
C5 C 0.21195(6) 0.26510(11) 0.67005(16) 0.0233(2) Uani 1 1 d . . . 
H5 H 0.2160 0.3378 0.6110 0.028 Uiso 1 1 calc R . . 
C6 C 0.15788(5) 0.19897(10) 0.64374(14) 0.01925(19) Uani 1 1 d . . . 
C7 C 0.10971(5) 0.23146(9) 0.50766(15) 0.0194(2) Uani 1 1 d . . . 
C8 C 0.08689(6) 0.42902(11) 0.63326(16) 0.0252(2) Uani 1 1 d . . . 
H8A H 0.1042 0.5028 0.5916 0.038 Uiso 1 1 calc R . . 
H8B H 0.1123 0.4012 0.7331 0.038 Uiso 1 1 calc R . . 
H8C H 0.0448 0.4435 0.6644 0.038 Uiso 1 1 calc R . . 
C9 C 0.04280(6) 0.16535(12) 0.03236(15) 0.0288(2) Uani 1 1 d . . . 
H9A H 0.0188 0.1929 -0.0702 0.043 Uiso 1 1 calc R . . 
H9B H 0.0447 0.0785 0.0319 0.043 Uiso 1 1 calc R . . 
H9C H 0.0846 0.1978 0.0348 0.043 Uiso 1 1 calc R . . 
  
loop_ 
 _atom_site_aniso_label 
 _atom_site_aniso_U_11 
 _atom_site_aniso_U_22 
 _atom_site_aniso_U_33 
 _atom_site_aniso_U_23 
 _atom_site_aniso_U_13 
 _atom_site_aniso_U_12 
Sn1 0.01997(6) 0.01538(6) 0.01825(6) 0.000 -0.00002(4) 0.000 
F1 0.0329(4) 0.0482(5) 0.0309(4) -0.0022(4) -0.0086(3) 0.0157(4) 
O1 0.0260(4) 0.0193(4) 0.0241(4) -0.0049(3) -0.0040(3) 0.0022(3) 
O2 0.0263(4) 0.0176(4) 0.0247(4) 0.0016(3) -0.0058(3) -0.0001(3) 
N1 0.0223(4) 0.0178(4) 0.0204(4) -0.0008(3) -0.0014(3) -0.0007(3) 
C1 0.0234(5) 0.0208(5) 0.0225(5) -0.0005(4) 0.0042(4) 0.0003(4) 
C2 0.0305(6) 0.0250(5) 0.0223(5) 0.0016(4) 0.0049(4) 0.0062(4) 
C3 0.0254(5) 0.0336(6) 0.0211(5) -0.0035(5) -0.0017(4) 0.0096(5) 
C4 0.0216(5) 0.0339(7) 0.0268(6) -0.0056(4) -0.0007(5) -0.0020(4) 
C5 0.0233(5) 0.0238(5) 0.0228(5) -0.0011(4) 0.0015(4) -0.0031(4) 
C6 0.0199(5) 0.0197(4) 0.0182(5) -0.0023(4) 0.0017(4) 0.0002(4) 
C7 0.0199(5) 0.0188(5) 0.0196(5) -0.0006(4) 0.0015(4) -0.0016(4) 
C8 0.0267(5) 0.0215(5) 0.0272(5) -0.0069(4) 0.0011(4) 0.0002(4) 
C9 0.0293(6) 0.0344(6) 0.0224(5) -0.0043(5) 0.0008(4) 0.0059(5) 
  
_geom_special_details 
; 
 All esds (except the esd in the dihedral angle between two l.s. planes) 
 are estimated using the full covariance matrix.  The cell esds are taken 
 into account individually in the estimation of esds in distances, angles 
 and torsion angles; correlations between esds in cell parameters are only 
 used when they are defined by crystal symmetry.  An approximate (isotropic) 
 treatment of cell esds is used for estimating esds involving l.s. planes. 
; 
  
loop_ 
 _geom_bond_atom_site_label_1 
 _geom_bond_atom_site_label_2 
 _geom_bond_distance 
 _geom_bond_site_symmetry_2 
 _geom_bond_publ_flag 
Sn1 O2 2.0926(8) . ? 
Sn1 O2 2.0926(8) 2 ? 
Sn1 C9 2.1198(12) . ? 
Sn1 C9 2.1199(12) 2 ? 
Sn1 O1 2.3781(8) . ? 
Sn1 O1 2.3782(8) 2 ? 
F1 C3 1.3581(13) . ? 
O1 C7 1.2690(14) . ? 
O2 N1 1.3808(12) . ? 
N1 C7 1.3202(15) . ? 
N1 C8 1.4550(14) . ? 
C1 C2 1.3842(16) . ? 
C1 C6 1.3965(16) . ? 
C1 H1 0.9500 . ? 
C2 C3 1.3769(18) . ? 
C2 H2 0.9500 . ? 
C3 C4 1.3804(19) . ? 
C4 C5 1.3915(18) . ? 
C4 H4 0.9500 . ? 
C5 C6 1.3948(16) . ? 
C5 H5 0.9500 . ? 
C6 C7 1.4887(16) . ? 
C8 H8A 0.9800 . ? 
C8 H8B 0.9800 . ? 
C8 H8C 0.9800 . ? 
C9 H9A 0.9800 . ? 
C9 H9B 0.9800 . ? 
C9 H9C 0.9800 . ? 
  
loop_ 
 _geom_angle_atom_site_label_1 
 _geom_angle_atom_site_label_2 
 _geom_angle_atom_site_label_3 
 _geom_angle 
 _geom_angle_site_symmetry_1 
 _geom_angle_site_symmetry_3 
 _geom_angle_publ_flag 
O2 Sn1 O2 76.57(4) . 2 ? 
O2 Sn1 C9 110.38(4) . . ? 
O2 Sn1 C9 97.89(4) 2 . ? 
O2 Sn1 C9 97.90(4) . 2 ? 
O2 Sn1 C9 110.38(4) 2 2 ? 
C9 Sn1 C9 143.96(8) . 2 ? 
O2 Sn1 O1 71.23(3) . . ? 
O2 Sn1 O1 145.75(3) 2 . ? 
C9 Sn1 O1 82.92(4) . . ? 
C9 Sn1 O1 85.66(4) 2 . ? 
O2 Sn1 O1 145.75(3) . 2 ? 
O2 Sn1 O1 71.23(3) 2 2 ? 
C9 Sn1 O1 85.66(4) . 2 ? 
C9 Sn1 O1 82.92(4) 2 2 ? 
O1 Sn1 O1 142.49(4) . 2 ? 
C7 O1 Sn1 107.76(7) . . ? 
N1 O2 Sn1 113.06(6) . . ? 
C7 N1 O2 118.18(9) . . ? 
C7 N1 C8 128.70(10) . . ? 
O2 N1 C8 112.43(9) . . ? 
C2 C1 C6 120.33(11) . . ? 
C2 C1 H1 119.8 . . ? 
C6 C1 H1 119.8 . . ? 
C3 C2 C1 118.30(11) . . ? 
C3 C2 H2 120.8 . . ? 
C1 C2 H2 120.8 . . ? 
F1 C3 C2 118.20(12) . . ? 
F1 C3 C4 118.50(12) . . ? 
C2 C3 C4 123.30(11) . . ? 
C3 C4 C5 117.88(12) . . ? 
C3 C4 H4 121.1 . . ? 
C5 C4 H4 121.1 . . ? 
C4 C5 C6 120.38(11) . . ? 
C4 C5 H5 119.8 . . ? 
C6 C5 H5 119.8 . . ? 
C5 C6 C1 119.77(11) . . ? 
C5 C6 C7 121.04(10) . . ? 
C1 C6 C7 118.79(10) . . ? 
O1 C7 N1 120.11(11) . . ? 
O1 C7 C6 119.23(10) . . ? 
N1 C7 C6 120.60(10) . . ? 
N1 C8 H8A 109.5 . . ? 
N1 C8 H8B 109.5 . . ? 
H8A C8 H8B 109.5 . . ? 
N1 C8 H8C 109.5 . . ? 
H8A C8 H8C 109.5 . . ? 
H8B C8 H8C 109.5 . . ? 
Sn1 C9 H9A 109.5 . . ? 
Sn1 C9 H9B 109.5 . . ? 
H9A C9 H9B 109.5 . . ? 
Sn1 C9 H9C 109.5 . . ? 
H9A C9 H9C 109.5 . . ? 
H9B C9 H9C 109.5 . . ? 
  
_diffrn_measured_fraction_theta_max    0.991 
_diffrn_reflns_theta_full              29.58 
_diffrn_measured_fraction_theta_full   0.991 
_refine_diff_density_max    0.321 
_refine_diff_density_min   -0.649 
_refine_diff_density_rms    0.088 
