# Supplementary material for: Diorganotin(IV) Derivatives of N-Methyl p-Fluorobenzo-Hydroxamic Acid: Preparation, Spectral Characterization, X-ray Diffraction Studies and Antitumor Activity
Source: Molecules. 2013 Jul 22;18(7):8696–711. doi: 10.3390/molecules18078696 (PMC6270222; doi:10.3390/molecules18078696)
Supplement: Supplementary file 1 [file molecules-18-08696-s001.zip › Manuscript Supplementary Files/DpNMPF.cif]

 
data_lkm4438_0m 
 
_audit_creation_method            SHELXL-97 
_chemical_name_systematic 
; 
Bis(<i>N</i>-methyl-4-fluorobenzohydroxamate)diphenyltin(IV) 
; 
_chemical_name_common             ? 
_chemical_melting_point           476 K 
_chemical_formula_moiety          ? 
_chemical_formula_sum 
 'C28 H24 F2 N2 O4 Sn' 
_chemical_formula_weight          609.19 
 
loop_ 
 _atom_type_symbol 
 _atom_type_description 
 _atom_type_scat_dispersion_real 
 _atom_type_scat_dispersion_imag 
 _atom_type_scat_source 
 'C'  'C'   0.0033   0.0016 
 'International Tables Vol C Tables 4.2.6.8 and 6.1.1.4' 
 'H'  'H'   0.0000   0.0000 
 'International Tables Vol C Tables 4.2.6.8 and 6.1.1.4' 
 'N'  'N'   0.0061   0.0033 
 'International Tables Vol C Tables 4.2.6.8 and 6.1.1.4' 
 'O'  'O'   0.0106   0.0060 
 'International Tables Vol C Tables 4.2.6.8 and 6.1.1.4' 
 'F'  'F'   0.0171   0.0103 
 'International Tables Vol C Tables 4.2.6.8 and 6.1.1.4' 
 'Sn'  'Sn'  -0.6537   1.4246 
 'International Tables Vol C Tables 4.2.6.8 and 6.1.1.4' 
 
_symmetry_cell_setting            'Triclinic' 
_symmetry_space_group_name_H-M    'P-1' 
 
loop_ 
 _symmetry_equiv_pos_as_xyz 
 'x, y, z' 
 '-x, -y, -z' 
 
_cell_length_a                    8.8999(2) 
_cell_length_b                    12.3601(3) 
_cell_length_c                    12.4362(3) 
_cell_angle_alpha                 109.6000(10) 
_cell_angle_beta                  99.7700(10) 
_cell_angle_gamma                 98.0150(10) 
_cell_volume                      1241.34(5) 
_cell_formula_units_Z             2 
_cell_measurement_temperature     100(2) 
_cell_measurement_reflns_used     5935 
_cell_measurement_theta_min       2.38 
_cell_measurement_theta_max       28.27 
 
_exptl_crystal_description        block 
_exptl_crystal_colour             colorless
_exptl_crystal_size_max           0.10 
_exptl_crystal_size_mid           0.05 
_exptl_crystal_size_min           0.05 
_exptl_crystal_density_meas       ? 
_exptl_crystal_density_diffrn     1.370 
_exptl_crystal_density_method     'not measured' 
_exptl_crystal_F_000              518 
_exptl_absorpt_coefficient_mu     1.057 
_exptl_absorpt_correction_type    multi-scan 
_exptl_absorpt_correction_T_min   0.9017 
_exptl_absorpt_correction_T_max   0.9491 
_exptl_absorpt_process_details    '(SADABS; Sheldrick, 1996)'  
 
_exptl_special_details 
; 
 ? 
; 
 
_diffrn_ambient_temperature       100(2) 
_diffrn_radiation_wavelength      0.71073 
_diffrn_radiation_type            MoK\a 
_diffrn_radiation_source          'fine-focus sealed tube' 
_diffrn_radiation_monochromator   graphite 
_diffrn_measurement_device_type   'Bruker APEX-II CCD area-detector'  
_diffrn_measurement_method        '\w scans'  
_diffrn_detector_area_resol_mean  ? 
_diffrn_reflns_number             10184 
_diffrn_reflns_av_R_equivalents   0.0219 
_diffrn_reflns_av_sigmaI/netI     0.0308 
_diffrn_reflns_limit_h_min        -10 
_diffrn_reflns_limit_h_max        10 
_diffrn_reflns_limit_k_min        -14 
_diffrn_reflns_limit_k_max        14 
_diffrn_reflns_limit_l_min        -15 
_diffrn_reflns_limit_l_max        15 
_diffrn_reflns_theta_min          1.79 
_diffrn_reflns_theta_max          25.50 
_reflns_number_total              4581 
_reflns_number_gt                 4231 
_reflns_threshold_expression      >2sigma(I) 
 
_computing_data_collection        'Bruker APEX2 (Bruker, 2009)'  
_computing_cell_refinement        'Bruker SAINT (Bruker, 2009)'  
_computing_data_reduction         'Bruker SAINT (Bruker, 2009)'  
_computing_structure_solution     'SHELXS-97 (Sheldrick, 2008)' 
_computing_structure_refinement   'SHELXL-97 (Sheldrick, 2008)' 
_computing_molecular_graphics     'XSEED (Barbour, 2001)'  
_computing_publication_material   '<i>pubCIF</i> (Westrip, 2010)'

 
_refine_special_details 
; 
 Refinement of F^2^ against ALL reflections.  The weighted R-factor wR and 
 goodness of fit S are based on F^2^, conventional R-factors R are based 
 on F, with F set to zero for negative F^2^. The threshold expression of 
 F^2^ > 2sigma(F^2^) is used only for calculating R-factors(gt) etc. and is 
 not relevant to the choice of reflections for refinement.  R-factors based 
 on F^2^ are statistically about twice as large as those based on F, and R- 
 factors based on ALL data will be even larger. 
; 
 
_refine_ls_structure_factor_coef  Fsqd  
_refine_ls_matrix_type            full 
_refine_ls_weighting_scheme       calc  
_refine_ls_weighting_details 
 'calc w=1/[\s^2^(Fo^2^)+(0.0454P)^2^+0.5404P] where P=(Fo^2^+2Fc^2^)/3' 
_atom_sites_solution_primary      direct 
_atom_sites_solution_secondary    difmap 
_atom_sites_solution_hydrogens    geom 
_refine_ls_hydrogen_treatment     constr 
_refine_ls_extinction_method      none 
_refine_ls_extinction_coef        ? 
_refine_ls_number_reflns          4581 
_refine_ls_number_parameters      336 
_refine_ls_number_restraints      0 
_refine_ls_R_factor_all           0.0278 
_refine_ls_R_factor_gt            0.0239 
_refine_ls_wR_factor_ref          0.0827 
_refine_ls_wR_factor_gt           0.0653 
_refine_ls_goodness_of_fit_ref    1.190 
_refine_ls_restrained_S_all       1.190 
_refine_ls_shift/su_max           0.001 
_refine_ls_shift/su_mean          0.000 
 
loop_ 
 _atom_site_label 
 _atom_site_type_symbol 
 _atom_site_fract_x 
 _atom_site_fract_y 
 _atom_site_fract_z 
 _atom_site_U_iso_or_equiv 
 _atom_site_adp_type 
 _atom_site_occupancy 
 _atom_site_symmetry_multiplicity 
 _atom_site_calc_flag 
 _atom_site_refinement_flags 
 _atom_site_disorder_assembly 
 _atom_site_disorder_group 
Sn1 Sn 0.20553(2) 0.240715(16) 0.413372(16) 0.01282(9) Uani 1 1 d . . . 
F1 F 0.1630(3) 0.63257(19) 1.09992(16) 0.0405(6) Uani 1 1 d . . . 
F2 F -0.7269(2) -0.11825(18) 0.11963(18) 0.0303(5) Uani 1 1 d . . . 
N1 N 0.1752(3) 0.4754(2) 0.5594(2) 0.0137(5) Uani 1 1 d . . . 
N2 N 0.0095(3) 0.0062(2) 0.3451(2) 0.0168(5) Uani 1 1 d . . . 
O1 O 0.1378(2) 0.30288(18) 0.58413(18) 0.0167(4) Uani 1 1 d . . . 
O2 O 0.1738(2) 0.41361(18) 0.44392(17) 0.0159(4) Uani 1 1 d . . . 
O3 O 0.1589(2) 0.06663(18) 0.40637(19) 0.0195(5) Uani 1 1 d . . . 
O4 O -0.0472(2) 0.17957(18) 0.35282(19) 0.0169(4) Uani 1 1 d . . . 
C1 C 0.4392(3) 0.2658(3) 0.5104(2) 0.0135(6) Uani 1 1 d . . . 
C2 C 0.5151(4) 0.3719(3) 0.6040(3) 0.0197(7) Uani 1 1 d . . . 
H2 H 0.4606 0.4338 0.6253 0.024 Uiso 1 1 calc R . . 
C3 C 0.6666(4) 0.3882(3) 0.6655(3) 0.0188(7) Uani 1 1 d . . . 
H3 H 0.7154 0.4608 0.7276 0.023 Uiso 1 1 calc R . . 
C4 C 0.7469(4) 0.2979(3) 0.6361(3) 0.0180(6) Uani 1 1 d . . . 
H4 H 0.8508 0.3084 0.6783 0.022 Uiso 1 1 calc R . . 
C5 C 0.6747(4) 0.1916(3) 0.5445(3) 0.0195(7) Uani 1 1 d . . . 
H5 H 0.7297 0.1299 0.5243 0.023 Uiso 1 1 calc R . . 
C6 C 0.5227(4) 0.1755(3) 0.4825(3) 0.0182(6) Uani 1 1 d . . . 
H6 H 0.4747 0.1027 0.4206 0.022 Uiso 1 1 calc R . . 
C7 C 0.2312(4) 0.2265(3) 0.2401(3) 0.0166(6) Uani 1 1 d . . . 
C8 C 0.1275(4) 0.1547(3) 0.1343(3) 0.0219(7) Uani 1 1 d . . . 
H8 H 0.0340 0.1079 0.1355 0.026 Uiso 1 1 calc R . . 
C9 C 0.1586(4) 0.1503(3) 0.0273(3) 0.0275(8) Uani 1 1 d . . . 
H9 H 0.0861 0.1007 -0.0435 0.033 Uiso 1 1 calc R . . 
C10 C 0.2946(4) 0.2176(3) 0.0228(3) 0.0257(8) Uani 1 1 d . . . 
H10 H 0.3159 0.2134 -0.0506 0.031 Uiso 1 1 calc R . . 
C11 C 0.3987(4) 0.2908(3) 0.1266(3) 0.0245(7) Uani 1 1 d . . . 
H11 H 0.4912 0.3382 0.1248 0.029 Uiso 1 1 calc R . . 
C12 C 0.3673(4) 0.2946(3) 0.2333(3) 0.0220(7) Uani 1 1 d . . . 
H12 H 0.4399 0.3448 0.3038 0.026 Uiso 1 1 calc R . . 
C13 C 0.1540(3) 0.4144(3) 0.6274(3) 0.0158(6) Uani 1 1 d . . . 
C14 C 0.1543(3) 0.4746(3) 0.7522(3) 0.0157(6) Uani 1 1 d . . . 
C15 C 0.2425(4) 0.4409(3) 0.8345(3) 0.0220(7) Uani 1 1 d . . . 
H15 H 0.2999 0.3814 0.8098 0.026 Uiso 1 1 calc R . . 
C16 C 0.2460(4) 0.4948(3) 0.9531(3) 0.0282(8) Uani 1 1 d . . . 
H16 H 0.3056 0.4732 1.0106 0.034 Uiso 1 1 calc R . . 
C17 C 0.1605(5) 0.5807(3) 0.9848(3) 0.0277(8) Uani 1 1 d . . . 
C18 C 0.0691(4) 0.6123(3) 0.9045(3) 0.0256(7) Uani 1 1 d . . . 
H18 H 0.0087 0.6697 0.9294 0.031 Uiso 1 1 calc R . . 
C19 C 0.0665(4) 0.5591(3) 0.7868(3) 0.0191(7) Uani 1 1 d . . . 
H19 H 0.0049 0.5803 0.7299 0.023 Uiso 1 1 calc R . . 
C20 C 0.2175(4) 0.6017(3) 0.5913(3) 0.0163(6) Uani 1 1 d . . . 
H20B H 0.1288 0.6293 0.5590 0.025 Uiso 1 1 calc R . . 
H20A H 0.3067 0.6208 0.5593 0.025 Uiso 1 1 calc R . . 
H20C H 0.2457 0.6403 0.6769 0.025 Uiso 1 1 calc R . . 
C21 C -0.0934(4) 0.0683(3) 0.3238(3) 0.0144(6) Uani 1 1 d . . . 
C22 C -0.2592(3) 0.0144(3) 0.2696(2) 0.0145(6) Uani 1 1 d . . . 
C23 C -0.3405(4) -0.0771(3) 0.2939(3) 0.0167(6) Uani 1 1 d . . . 
H23 H -0.2870 -0.1079 0.3459 0.020 Uiso 1 1 calc R . . 
C24 C -0.4971(4) -0.1227(3) 0.2431(3) 0.0213(7) Uani 1 1 d . . . 
H24 H -0.5516 -0.1857 0.2584 0.026 Uiso 1 1 calc R . . 
C25 C -0.5732(4) -0.0749(3) 0.1694(3) 0.0203(7) Uani 1 1 d . . . 
C26 C -0.4993(4) 0.0175(3) 0.1457(3) 0.0208(7) Uani 1 1 d . . . 
H26 H -0.5551 0.0498 0.0963 0.025 Uiso 1 1 calc R . . 
C27 C -0.3415(4) 0.0618(3) 0.1960(3) 0.0168(6) Uani 1 1 d . . . 
H27 H -0.2884 0.1251 0.1805 0.020 Uiso 1 1 calc R . . 
C28 C -0.0044(4) -0.1205(3) 0.3001(3) 0.0199(7) Uani 1 1 d . . . 
H28B H -0.0062 -0.1496 0.3643 0.030 Uiso 1 1 calc R . . 
H28C H 0.0848 -0.1395 0.2663 0.030 Uiso 1 1 calc R . . 
H28A H -0.1013 -0.1579 0.2394 0.030 Uiso 1 1 calc R . . 
 
loop_ 
 _atom_site_aniso_label 
 _atom_site_aniso_U_11 
 _atom_site_aniso_U_22 
 _atom_site_aniso_U_33 
 _atom_site_aniso_U_23 
 _atom_site_aniso_U_13 
 _atom_site_aniso_U_12 
Sn1 0.01191(12) 0.01176(12) 0.01401(12) 0.00442(9) 0.00203(8) 0.00208(8) 
F1 0.0722(17) 0.0331(12) 0.0119(9) 0.0040(9) 0.0104(10) 0.0074(11) 
F2 0.0145(10) 0.0336(11) 0.0352(11) 0.0102(9) -0.0018(8) -0.0037(8) 
N1 0.0157(13) 0.0108(12) 0.0123(12) 0.0006(10) 0.0042(10) 0.0033(10) 
N2 0.0136(13) 0.0139(13) 0.0214(13) 0.0074(11) 0.0008(10) -0.0001(10) 
O1 0.0215(12) 0.0142(11) 0.0174(10) 0.0080(9) 0.0074(9) 0.0044(9) 
O2 0.0206(11) 0.0141(10) 0.0127(10) 0.0043(8) 0.0048(9) 0.0034(9) 
O3 0.0138(11) 0.0144(11) 0.0277(12) 0.0084(9) -0.0014(9) 0.0007(9) 
O4 0.0153(11) 0.0127(10) 0.0232(11) 0.0075(9) 0.0037(9) 0.0034(8) 
C1 0.0125(14) 0.0143(14) 0.0124(14) 0.0054(12) 0.0007(11) 0.0003(11) 
C2 0.0193(16) 0.0207(16) 0.0219(16) 0.0080(13) 0.0085(13) 0.0082(13) 
C3 0.0198(16) 0.0202(16) 0.0168(15) 0.0079(13) 0.0048(13) 0.0021(13) 
C4 0.0150(16) 0.0221(16) 0.0168(15) 0.0085(13) 0.0026(12) 0.0015(13) 
C5 0.0215(17) 0.0249(17) 0.0185(15) 0.0112(13) 0.0094(13) 0.0114(14) 
C6 0.0230(17) 0.0195(16) 0.0153(15) 0.0073(13) 0.0087(13) 0.0076(13) 
C7 0.0186(16) 0.0166(15) 0.0162(15) 0.0061(12) 0.0028(12) 0.0099(13) 
C8 0.0219(17) 0.0179(16) 0.0186(16) 0.0017(13) 0.0005(13) -0.0008(13) 
C9 0.032(2) 0.0272(18) 0.0192(17) 0.0058(14) 0.0001(15) 0.0065(16) 
C10 0.036(2) 0.0269(18) 0.0214(17) 0.0104(14) 0.0138(15) 0.0162(16) 
C11 0.0246(18) 0.0237(18) 0.0235(17) 0.0093(14) 0.0037(14) 0.0006(14) 
C12 0.0242(17) 0.0252(17) 0.0183(16) 0.0087(14) 0.0055(13) 0.0083(14) 
C13 0.0139(15) 0.0187(16) 0.0171(15) 0.0092(13) 0.0032(12) 0.0043(12) 
C14 0.0149(15) 0.0180(15) 0.0135(14) 0.0067(12) 0.0022(12) 0.0001(12) 
C15 0.0231(17) 0.0196(16) 0.0220(16) 0.0078(13) 0.0028(13) 0.0028(13) 
C16 0.035(2) 0.0279(19) 0.0198(17) 0.0141(15) -0.0033(15) 0.0008(16) 
C17 0.041(2) 0.0241(18) 0.0144(16) 0.0062(14) 0.0057(15) -0.0005(16) 
C18 0.035(2) 0.0201(17) 0.0213(17) 0.0055(14) 0.0085(15) 0.0068(15) 
C19 0.0200(16) 0.0191(16) 0.0182(16) 0.0062(13) 0.0058(13) 0.0036(13) 
C20 0.0164(15) 0.0128(15) 0.0177(15) 0.0059(12) 0.0010(12) -0.0008(12) 
C21 0.0165(15) 0.0130(15) 0.0138(14) 0.0040(12) 0.0059(12) 0.0027(12) 
C22 0.0142(15) 0.0118(14) 0.0122(14) -0.0012(11) 0.0031(12) 0.0000(12) 
C23 0.0193(16) 0.0132(14) 0.0132(14) 0.0013(12) 0.0028(12) -0.0001(12) 
C24 0.0206(17) 0.0188(16) 0.0235(17) 0.0050(13) 0.0104(14) 0.0012(13) 
C25 0.0153(16) 0.0263(17) 0.0164(15) 0.0043(13) 0.0046(13) 0.0026(13) 
C26 0.0215(17) 0.0220(16) 0.0201(16) 0.0084(13) 0.0044(13) 0.0071(14) 
C27 0.0192(16) 0.0169(15) 0.0163(15) 0.0073(12) 0.0052(13) 0.0057(13) 
C28 0.0177(16) 0.0105(15) 0.0274(17) 0.0063(13) -0.0013(13) -0.0010(12) 
 
_geom_special_details 
; 
 All esds (except the esd in the dihedral angle between two l.s. planes) 
 are estimated using the full covariance matrix.  The cell esds are taken 
 into account individually in the estimation of esds in distances, angles 
 and torsion angles; correlations between esds in cell parameters are only 
 used when they are defined by crystal symmetry.  An approximate (isotropic) 
 treatment of cell esds is used for estimating esds involving l.s. planes. 
; 
 
loop_ 
 _geom_bond_atom_site_label_1 
 _geom_bond_atom_site_label_2 
 _geom_bond_distance 
 _geom_bond_site_symmetry_2 
 _geom_bond_publ_flag 
Sn1 O3 2.103(2) . ? 
Sn1 O2 2.110(2) . ? 
Sn1 C1 2.144(3) . ? 
Sn1 C7 2.156(3) . ? 
Sn1 O4 2.183(2) . ? 
Sn1 O1 2.221(2) . ? 
F1 C17 1.353(4) . ? 
F2 C25 1.352(4) . ? 
N1 C13 1.326(4) . ? 
N1 O2 1.379(3) . ? 
N1 C20 1.452(4) . ? 
N2 C21 1.322(4) . ? 
N2 O3 1.380(3) . ? 
N2 C28 1.455(4) . ? 
O1 C13 1.277(4) . ? 
O4 C21 1.285(4) . ? 
C1 C6 1.406(4) . ? 
C1 C2 1.411(4) . ? 
C2 C3 1.384(5) . ? 
C2 H2 0.9500 . ? 
C3 C4 1.389(5) . ? 
C3 H3 0.9500 . ? 
C4 C5 1.396(5) . ? 
C4 H4 0.9500 . ? 
C5 C6 1.389(4) . ? 
C5 H5 0.9500 . ? 
C6 H6 0.9500 . ? 
C7 C8 1.395(4) . ? 
C7 C12 1.408(5) . ? 
C8 C9 1.390(5) . ? 
C8 H8 0.9500 . ? 
C9 C10 1.391(5) . ? 
C9 H9 0.9500 . ? 
C10 C11 1.386(5) . ? 
C10 H10 0.9500 . ? 
C11 C12 1.388(5) . ? 
C11 H11 0.9500 . ? 
C12 H12 0.9500 . ? 
C13 C14 1.479(4) . ? 
C14 C19 1.387(4) . ? 
C14 C15 1.394(4) . ? 
C15 C16 1.393(5) . ? 
C15 H15 0.9500 . ? 
C16 C17 1.381(5) . ? 
C16 H16 0.9500 . ? 
C17 C18 1.374(5) . ? 
C18 C19 1.384(4) . ? 
C18 H18 0.9500 . ? 
C19 H19 0.9500 . ? 
C20 H20B 0.9800 . ? 
C20 H20A 0.9800 . ? 
C20 H20C 0.9800 . ? 
C21 C22 1.471(4) . ? 
C22 C23 1.402(4) . ? 
C22 C27 1.403(4) . ? 
C23 C24 1.380(5) . ? 
C23 H23 0.9500 . ? 
C24 C25 1.383(5) . ? 
C24 H24 0.9500 . ? 
C25 C26 1.380(5) . ? 
C26 C27 1.386(5) . ? 
C26 H26 0.9500 . ? 
C27 H27 0.9500 . ? 
C28 H28B 0.9800 . ? 
C28 H28C 0.9800 . ? 
C28 H28A 0.9800 . ? 
 
loop_ 
 _geom_angle_atom_site_label_1 
 _geom_angle_atom_site_label_2 
 _geom_angle_atom_site_label_3 
 _geom_angle 
 _geom_angle_site_symmetry_1 
 _geom_angle_site_symmetry_3 
 _geom_angle_publ_flag 
O3 Sn1 O2 158.08(9) . . ? 
O3 Sn1 C1 89.96(10) . . ? 
O2 Sn1 C1 103.49(10) . . ? 
O3 Sn1 C7 105.07(10) . . ? 
O2 Sn1 C7 88.55(10) . . ? 
C1 Sn1 C7 104.16(11) . . ? 
O3 Sn1 O4 74.15(8) . . ? 
O2 Sn1 O4 88.51(8) . . ? 
C1 Sn1 O4 159.85(10) . . ? 
C7 Sn1 O4 92.10(10) . . ? 
O3 Sn1 O1 90.35(8) . . ? 
O2 Sn1 O1 73.26(8) . . ? 
C1 Sn1 O1 87.68(10) . . ? 
C7 Sn1 O1 160.33(10) . . ? 
O4 Sn1 O1 80.26(8) . . ? 
C13 N1 O2 117.6(2) . . ? 
C13 N1 C20 129.2(2) . . ? 
O2 N1 C20 112.8(2) . . ? 
C21 N2 O3 117.6(2) . . ? 
C21 N2 C28 129.1(3) . . ? 
O3 N2 C28 112.7(2) . . ? 
C13 O1 Sn1 112.74(18) . . ? 
N1 O2 Sn1 113.08(16) . . ? 
N2 O3 Sn1 113.08(16) . . ? 
C21 O4 Sn1 113.84(18) . . ? 
C6 C1 C2 117.5(3) . . ? 
C6 C1 Sn1 120.5(2) . . ? 
C2 C1 Sn1 122.0(2) . . ? 
C3 C2 C1 121.8(3) . . ? 
C3 C2 H2 119.1 . . ? 
C1 C2 H2 119.1 . . ? 
C2 C3 C4 119.7(3) . . ? 
C2 C3 H3 120.2 . . ? 
C4 C3 H3 120.2 . . ? 
C3 C4 C5 119.8(3) . . ? 
C3 C4 H4 120.1 . . ? 
C5 C4 H4 120.1 . . ? 
C6 C5 C4 120.4(3) . . ? 
C6 C5 H5 119.8 . . ? 
C4 C5 H5 119.8 . . ? 
C5 C6 C1 120.8(3) . . ? 
C5 C6 H6 119.6 . . ? 
C1 C6 H6 119.6 . . ? 
C8 C7 C12 117.0(3) . . ? 
C8 C7 Sn1 126.3(2) . . ? 
C12 C7 Sn1 116.7(2) . . ? 
C9 C8 C7 121.2(3) . . ? 
C9 C8 H8 119.4 . . ? 
C7 C8 H8 119.4 . . ? 
C8 C9 C10 120.7(3) . . ? 
C8 C9 H9 119.6 . . ? 
C10 C9 H9 119.6 . . ? 
C11 C10 C9 119.3(3) . . ? 
C11 C10 H10 120.4 . . ? 
C9 C10 H10 120.4 . . ? 
C10 C11 C12 119.8(3) . . ? 
C10 C11 H11 120.1 . . ? 
C12 C11 H11 120.1 . . ? 
C11 C12 C7 122.1(3) . . ? 
C11 C12 H12 119.0 . . ? 
C7 C12 H12 119.0 . . ? 
O1 C13 N1 118.9(3) . . ? 
O1 C13 C14 120.4(3) . . ? 
N1 C13 C14 120.7(3) . . ? 
C19 C14 C15 120.7(3) . . ? 
C19 C14 C13 121.7(3) . . ? 
C15 C14 C13 117.5(3) . . ? 
C16 C15 C14 119.7(3) . . ? 
C16 C15 H15 120.2 . . ? 
C14 C15 H15 120.2 . . ? 
C17 C16 C15 118.1(3) . . ? 
C17 C16 H16 121.0 . . ? 
C15 C16 H16 121.0 . . ? 
F1 C17 C18 118.8(3) . . ? 
F1 C17 C16 118.1(3) . . ? 
C18 C17 C16 123.0(3) . . ? 
C17 C18 C19 118.8(3) . . ? 
C17 C18 H18 120.6 . . ? 
C19 C18 H18 120.6 . . ? 
C18 C19 C14 119.7(3) . . ? 
C18 C19 H19 120.1 . . ? 
C14 C19 H19 120.1 . . ? 
N1 C20 H20B 109.5 . . ? 
N1 C20 H20A 109.5 . . ? 
H20B C20 H20A 109.5 . . ? 
N1 C20 H20C 109.5 . . ? 
H20B C20 H20C 109.5 . . ? 
H20A C20 H20C 109.5 . . ? 
O4 C21 N2 118.8(3) . . ? 
O4 C21 C22 119.0(3) . . ? 
N2 C21 C22 122.2(3) . . ? 
C23 C22 C27 118.7(3) . . ? 
C23 C22 C21 123.0(3) . . ? 
C27 C22 C21 118.2(3) . . ? 
C24 C23 C22 120.8(3) . . ? 
C24 C23 H23 119.6 . . ? 
C22 C23 H23 119.6 . . ? 
C23 C24 C25 118.6(3) . . ? 
C23 C24 H24 120.7 . . ? 
C25 C24 H24 120.7 . . ? 
F2 C25 C26 118.1(3) . . ? 
F2 C25 C24 119.2(3) . . ? 
C26 C25 C24 122.7(3) . . ? 
C25 C26 C27 118.3(3) . . ? 
C25 C26 H26 120.9 . . ? 
C27 C26 H26 120.9 . . ? 
C26 C27 C22 120.9(3) . . ? 
C26 C27 H27 119.6 . . ? 
C22 C27 H27 119.6 . . ? 
N2 C28 H28B 109.5 . . ? 
N2 C28 H28C 109.5 . . ? 
H28B C28 H28C 109.5 . . ? 
N2 C28 H28A 109.5 . . ? 
H28B C28 H28A 109.5 . . ? 
H28C C28 H28A 109.5 . . ? 
 
_diffrn_measured_fraction_theta_max    0.993 
_diffrn_reflns_theta_full              25.50 
_diffrn_measured_fraction_theta_full   0.993 
_refine_diff_density_max    0.532 
_refine_diff_density_min   -0.570 
_refine_diff_density_rms    0.159 
