# Supplementary material for: Diorganotin(IV) Derivatives of N-Methyl p-Fluorobenzo-Hydroxamic Acid: Preparation, Spectral Characterization, X-ray Diffraction Studies and Antitumor Activity
Source: Molecules. 2013 Jul 22;18(7):8696–711. doi: 10.3390/molecules18078696 (PMC6270222; doi:10.3390/molecules18078696)
Supplement: Supplementary file 1 [file molecules-18-08696-s001.zip › Manuscript Supplementary Files/MTT results of organotin compounds.xlsx]

## Sheet: Sheet1
Organotin Compounds	IC 50
DmNMPF	cannot achieved IC 50 at concentration of 40µM
DPNMPF	2.45µM
TPNMPF	410 nM
Dimethyltin(IV)Bis[N-methyl p-fluorobenzohydroxamate] DmNMPF
Concentration (μM)	n=1					n=2					n=3
40	0.751	0.692	0.782	0.721		0.803	0.819	0.787	0.748		0.89	0.823	0.776	0.853
20	0.781	0.792	0.82	0.804		0.857	0.895	0.827	0.868		0.942	0.839	0.864	0.872
10	0.812	0.867	0.85	0.964		0.92	0.967	0.899	0.929		0.987	0.946	1.017	0.998
5	0.84	0.838	0.895	0.975		1.101	0.996	0.923	1.034		1.129	0.902	0.924	1.121
2.5	0.891	0.94	0.992	0.99		1.047	1.108	1.097	1.064		1.13	1.107	1.105	1.154
0	0.998	0.9	1.012	1.082		1.013	1.18	1.101	1.285		1.131	1.237	1.201	1.207
Concentration (μM)	Average	%	SD	SEM	SEM in %
40	0.787083	70.765	0.0555018	0.016022	1.4405
20	0.84675	76.1295	0.045931	0.0132591	1.1921
10	0.929667	83.5843	0.0629406	0.0181694	1.63357
5	0.973167	87.4953	0.103931	0.0300022	2.69744
2.5	1.05208	94.5905	0.0817763	0.0236068	2.12243
0	1.11225	100	0.115304	0.0332855	2.99263
Diphenyltin(IV)Bis[N-methyl p-fluorobenzohydroxamate] DPNMPF
Concentration (μM)	n=1					n=2					n=3
5	0.175	0.137	0.201	0.109		0.185	0.126	0.131	0.145		0.207	0.11	0.167	0.201
2.5	0.45	0.423	0.401	0.471		0.479	0.4983	0.538	0.582		0.634	0.607	0.639	0.583
1.25	0.732	0.754	0.703	0.722		0.927	0.868	0.901	0.808		0.871	0.852	0.854	0.884
0.625	0.948	0.987	0.936	1.021		0.801	0.872	0.837	0.85		0.916	0.892	1.033	0.972
0.3125	0.967	1.005	1.031	0.978		0.933	0.878	0.875	0.894		0.908	0.966	1.066	1.005
0	1.15	1.186	1.049	1.019		1.04	1.001	0.963	0.974		1.072	1.011	1.179	1.094
Concentration (μM)	Average	%	SD	SEM	SEM in %
5	0.157833	14.8689	0.0360122	0.0103958	0.979353
2.5	0.525442	49.4999	0.0828638	0.0239207	2.25348
1.25	0.823	77.5318	0.0766456	0.0221257	2.08438
0.625	0.922083	86.8661	0.0739809	0.0213564	2.01191
0.3125	0.958833	90.3282	0.0621272	0.0179346	1.68955
0	1.0615	100	0.076455	0.0220707	2.07919
Triphenyltin(IV) N-methyl p-fluorobenzohydroxamate. TPNMPF
Concentration (μM)	n=1					n=2					n=3
2.5	0.104	0.148	0.111	0.152		0.114	0.121	0.133	0.105		0.173	0.153	0.168	0.12
1.25	0.228	0.213	0.261	0.287		0.226	0.215	0.239	0.244		0.267	0.313	0.227	0.298
0.625	0.318	0.302	0.307	0.338		0.449	0.358	0.329	0.433		0.469	0.471	0.452	0.421
0.3125	0.624	0.617	0.541	0.673		0.632	0.655	0.564	0.706		0.792	0.735	0.811	0.787
0.15625	0.834	0.908	0.764	0.708		0.877	0.85	0.834	0.759		0.853	0.948	1.059	0.938
0	0.981	1.055	1.025	1.064		1.086	0.914	1.052	0.991		1.201	1.261	1.397	1.232
Concentration (μM)	Average	%	SD	SEM	SEM in %
2.5	0.1335	12.0824	0.0244782	0.00706624	0.639527
1.25	0.2515	22.7619	0.0335275	0.00967855	0.875953
0.625	0.38725	35.0479	0.0674956	0.0194843	1.76342
0.3125	0.678083	61.3696	0.0892753	0.0257716	2.33244
0.15625	0.861	77.9244	0.0953615	0.0275285	2.49145
0	1.10492	100	0.139332	0.0402218	3.64026
